# Supplementary material for: Highly Pathogenic Avian Influenza A(H5N1) Virus–Induced Mass Death of Wild Birds, Caspian Sea, Russia, 2022
Source: Emerg Infect Dis. 2023 Dec;29(12):2528–32. doi: 10.3201/eid2912.230330 (PMC10683809; doi:10.3201/eid2912.230330)
Supplement: Appendix 2 — Acknowledgment for GISAID EpiFlu sequences used for highly pathogenic avian influenza A(H5N1) virus–induced mass death of wild birds, Caspian Sea, Russia, 2022. [file 23-0330-Techapp-s2.xls]

## Sheet: Appendix 2 Table
Article DOI: https://doi.org/10.3201/eid2912.230330
EID cannot ensure accessibility for supplementary materials supplied by authors.
Readers who have difficulty accessing supplementary content should contact the authors for assistance.
Highly Pathogenic Avian Influenza A(H5N1) Virus–Induced Mass Death of Wild Birds, Caspian Sea, Russia, 2022
Appendix 2 Table. GISAID acknowledgment. We thank the authors, originating and submitting laboratories of the sequences from GISAID’s EpiFlu database on which this research is based. The list is detailed below.
All submitters of data may be contacted directly via www.gisaid.org.
Segment ID	Segment	Country	Collection date	Isolate-ID	Isolate name	Originating Lab	Submitting Lab	Authors
EPI1813749	HA	Denmark	2020-Oct-30	EPI_ISL_644737	A/peregrine falcon/Denmark/13776-1/2020-10-30(H5N5)	Statens Serumm Institute	Statens Serum Institute	Charlotte,Hjulsager
EPI439897	HA	China	2005-Jan-01	EPI_ISL_138867	A/goose/Guangdong/08/2005		Import from public-domain	Zhang,X.; Qi,X.; Zhang,Q.; Zeng,X.; Shi,Z.; Jin,Q.; Zhan,F.; Xu,Y.; Liu,Z.; Feng,Z.; Jiao,Y.
EPI1811688	HA	Russian Federation	2020-Aug-20	EPI_ISL_626651	A/goose/Russian_Federation/Kurgan/1345-25/2020	Federal Centre for Animal Health (ARRIAH)	Animal and Plant Health Agency (APHA)
EPI1811619	HA	Kazakhstan	2020-Sep-19	EPI_ISL_615073	A/domestic_goose/Kazakhstan/1-242_2-20-B/2020	National Veterinary Reference Center	Animal and Plant Health Agency (APHA)
EPI1811592	HA	Kazakhstan	2020-Sep-22	EPI_ISL_615065	A/domestic_goose/Kazakhstan/1-261_2-20-B/2020	National Veterinary Reference Center	Animal and Plant Health Agency (APHA)
EPI1839253	HA	Russian Federation	2020-Aug-29	EPI_ISL_739685	A/goose/Russia_Omsk region/55-1/2020	Research Institute of Experimental and Clinical Medicine	WHO National Influenza Centre Russian Federation	Sobolev, I.; Sharshov, K.; Dubovitskiy, N.; Alekseev, A.; Leonov, S.; Irza, V.; Fadeev, A.; Danilenko, D.; Komissarov, A.; Shestopalov, A.
EPI1839245	HA	Russian Federation	2020-Sep-15	EPI_ISL_739684	A/goose/Russia_Novosibirsk region/1-12/2020	Research Institute of Experimental and Clinical Medicine	WHO National Influenza Centre Russian Federation	Sobolev, I.; Sharshov, K.; Dubovitskiy, N.; Alekseev, A.; Leonov, S.; Irza, V.; Fadeev, A.; Danilenko, D.; Komissarov, A.; Shestopalov, A.
EPI1666962	HA	Nigeria	2019-Jul-05	EPI_ISL_405278	A/guinea_fowl/Nigeria/OG-GF11T_19VIR8424-7/2019_H5N8	National Veterinary Research Institute	Istituto Zooprofilattico Sperimentale Delle Venezie	Ismaila,Shittu; Tony,Joannis; Bianca,Zecchin; Ambra,Pastori; Alessia,Schivo; Alice,Fusaro
EPI1355418	HA	Russian Federation	2018-Oct-01	EPI_ISL_336925	A/common gull/Saratov/1676/2018	State Research Center of Virology and Biotechnology (VECTOR)	State Research Center of Virology and Biotechnology (VECTOR)	Natalia,Goncharova; Ivan,Susloparov; Natalia,Kolosova; Alexey,Danilenko; Juliya,Bulanovich; Vasiliy,Marchenko; Alexander,Ryzhikov
EPI1093302	HA	China	2017-Jun-28	EPI_ISL_283970	A/Ostrich/Guangxi/GX-1/2017 (H5N6)	South China Agricultural University	South China Agricultural University	Jiahao, Zhang; Guangjie, Lao; Zhengji, Wei; Guanming, Su; Bo, Li; Wenbao, Qi; Ming, Liao
EPI2015009	HA	Romania	2022-Feb-09	EPI_ISL_11922818	A/swan/Romania/10455_22VIR2749-4/2022	Institute for Diagnosis & Animal Health (IDAH)	Istituto Zooprofilattico Sperimentale delle Venezie	Barbuceanu, F.; Onita, I.; Neicut, A.; Motiu, R.; Burlacu, R.; Barbierato, G.; Zecchin, B.; Fusaro, A.; Schivo, A.; Salviato, A.; Palumbo, E.; Giussani, E.; Monne, I.; Terregino, C.
EPI1718942	HA	China	2020-Jan-03	EPI_ISL_418169	A/Whooper swan/Xinjiang/1/2020	Harbin Veterinary Research Institute (CAAS)	Harbin Veterinary Research Institute (CAAS)	Yanbing,Li;Minghui,Li;Yulei,Li;Jingman,Tian;Xiaoli,Bai;Hualan,Chen
EPI1811584	HA	Kazakhstan	2020-Sep-23	EPI_ISL_614401	A/mute_swan/Kazakhstan/1-267-20-B/2020	National Veterinary Reference Center	Animal and Plant Health Agency (APHA)	Whittard, Elliot
EPI1949331	HA	Croatia	2021-Dec-27	EPI_ISL_8338456	A/mute swan/Croatia/144/2021	Croatian Veterinary Institute, Poultry Centre	Croatian Veterinary Institute	Savić, Vladimir
EPI1924123	HA	United Kingdom	2021-Oct-24	EPI_ISL_5804708	A/mute_swan/England/053054/2021	Animal and Plant Health Agency (APHA)	Animal and Plant Health Agency (APHA)
EPI1930115	HA	Netherlands	2021-Nov-09	EPI_ISL_6761020	A/mute swan/Netherlands/21038479-002/2021	Wageningen Bioveterinary Research	Wageningen Bioveterinary Research	Beerens, Nancy; Harders, Frank; Pritz-Verschuren, Sylvia; Roose, Marit; Germeraad, Evelien; Engelsma, Marc; Heutink, Rene
EPI1806859	HA	Netherlands	2020-Oct-17	EPI_ISL_591075	A/mute swan/Netherlands/20015931-001/2020	Wageningen Bioveterinary Research	Wageningen Bioveterinary Research	Beerens, Nancy; Harders, Frank; Verschuren-Pritz, Sylvia; Roose, Marit; Germeraad, Evelien; Engelsma, Marc; Bossers, Alex; Heutink, Rene
EPI2141321	HA	Italy	2021-Dec-20	EPI_ISL_14760902	A/turkey/Italy/21VIR11506/2022	Istituto Zooprofilattico Sperimentale delle Venezie, EU/OIE/Reference Laboratory and FAO Reference Centre for AI and ND	Istituto Zooprofilattico Sperimentale delle Venezie	Barbierato, G.; Zecchin, B.; Fusaro, A.; Schivo, A.; Salviato, A.; Palumbo, E.; Giussani, E.; Pastori, A.; Monne, I.; Terregino, C.
EPI1800034	HA	Poland	2020-Jan-09	EPI_ISL_525442	A/turkey/Poland/027/2020	National Veterinary Research Institut Poland, PIWet-PIB	National Veterinary Research Institut Poland, PIWet-PIB	Swieton, E.; Smietanka, K.
EPI1721684	HA	Germany	2020-Mar-27	EPI_ISL_419314	A/turkey/Germany-ST/AI00352/2020	Landesamt für Verbraucherschutz Sachsen-Anhalt	Friedrich-Loeffler-Institut
EPI858844	HA	India	2016-Oct-20	EPI_ISL_237554	A/painted stork/India/10CA03/2016	ICAR-National Institute of High Security Animal Diseases	ICAR-National Institute of High Security Animal Diseases	'Nagarajan, Shanmugasundaram; Shukla, Shweta; Kumar, Manoj; Murugkar, H. V.; Tosh, Chakradhar; Singh, Vijendra Pal
EPI957967	HA	China	2015-Sep-13	EPI_ISL_255742	A/duck/Hunan/HN239/2015		Wuhan Institute of Virology
EPI2191447	HA	Netherlands	2022-Jul-13	EPI_ISL_15267023	A/Northern Gannet/Netherlands/2/2022	Erasmus Medical Center	Erasmus Medical Center
EPI1966946	HA	Netherlands	2021-Dec-29	EPI_ISL_9261740	A/Mallard/Netherlands/17/2021	Erasmus Medical Center	Erasmus Medical Center
EPI1807267	HA	Netherlands	2020-Oct-16	EPI_ISL_603136	A/Eurasian Wigeon/Netherlands/7/2020	Erasmus Medical Center	Erasmus Medical Center
EPI1807259	HA	Netherlands	2020-Oct-16	EPI_ISL_603135	A/Eurasian Wigeon/Netherlands/5/2020	Erasmus Medical Center	Erasmus Medical Center
EPI1807251	HA	Netherlands	2020-Oct-16	EPI_ISL_603134	A/Eurasian Wigeon/Netherlands/4/2020	Erasmus Medical Center	Erasmus Medical Center
EPI1807243	HA	Netherlands	2020-Oct-16	EPI_ISL_603133	A/Eurasian Wigeon/Netherlands/1/2020	Erasmus Medical Center	Erasmus Medical Center
EPI1945291	HA	Germany	2021-Oct-26	EPI_ISL_7753443	A/buzzard/Germany-SH/AI06210/2021	Landeslabor Schleswig-Holstein	Friedrich-Loeffler-Institut
EPI661903	HA	China	2015-Apr-10	EPI_ISL_199444	A/chicken/Guangxi/04.10 NM140/2015(H5N6)		Institute of Microbiology, Chinese Academy of Sciences
EPI1787976	HA	South Africa	2018-Jun-06	EPI_ISL_505432	A/chicken/South Africa/499723/2018		Import from public-domain	Abolnik,C.
EPI1575277	HA	Zimbabwe	2017-May-25	EPI_ISL_387133	A/chicken/Zimbabwe/AI4935/2017		Import from public-domain	Rotherham,L.S.; van Schalkwyk,A.; Romito,M.
EPI1556264	HA	Egypt	2018-Aug-01	EPI_ISL_379744	A/chicken/Egypt/FL6/2018		Import from public-domain	Yehia,N.; Hassan,W.; Hassan,M.; Gaber,A.; Mohamed,M.; Rabie,N.; Shabaan,A.; Arafa,A.; Abdelbaset,A.; Hagag,N.
EPI1398287	HA	Niger	2017-Jan-07	EPI_ISL_348284	A/chicken/Niger/17RS167-1/2017	Laboratoire Central de l'Elevage (LABOCEL)	Istituto Zooprofilattico Sperimentale Delle Venezie	Alassane, A.; Moutari, S.M.; Sani, Z.I.M.; Zecchin, B.; Fusaro, A.; Milani, A.; Schivo, A.; Salviato, A.; Monne, I.
EPI1811628	HA	Iraq	2020-May-12	EPI_ISL_623074	A/chicken/Iraq/1/2020	Central Veterinary Labs	Animal and Plant Health Agency (APHA)
EPI1839309	HA	Russian Federation	2020-Sep-20	EPI_ISL_739692	A/chicken/Russia_Novosibirsk region/3-29/2020	Research Institute of Experimental and Clinical Medicine	WHO National Influenza Centre Russian Federation	Sobolev, I.; Sharshov, K.; Dubovitskiy, N.; Alekseev, A.; Leonov, S.; Irza, V.; Fadeev, A.; Danilenko, D.; Komissarov, A.; Shestopalov, A.
EPI1839301	HA	Russian Federation	2020-Sep-20	EPI_ISL_739691	A/chicken/Russia_Novosibirsk region/3-15/2020	Research Institute of Experimental and Clinical Medicine	WHO National Influenza Centre Russian Federation	Sobolev, I.; Sharshov, K.; Dubovitskiy, N.; Alekseev, A.; Leonov, S.; Irza, V.; Fadeev, A.; Danilenko, D.; Komissarov, A.; Shestopalov, A.
EPI1839293	HA	Russian Federation	2020-Sep-20	EPI_ISL_739690	A/chicken/Russia_Novosibirsk region/3-1/2020	Research Institute of Experimental and Clinical Medicine	WHO National Influenza Centre Russian Federation	Sobolev, I.; Sharshov, K.; Dubovitskiy, N.; Alekseev, A.; Leonov, S.; Irza, V.; Fadeev, A.; Danilenko, D.; Komissarov, A.; Shestopalov, A.
EPI1839285	HA	Russian Federation	2020-Sep-22	EPI_ISL_739689	A/chicken/Russia_Novosibirsk region/1910-2/2020	Research Institute of Experimental and Clinical Medicine	WHO National Influenza Centre Russian Federation	Sobolev, I.; Sharshov, K.; Dubovitskiy, N.; Alekseev, A.; Leonov, S.; Irza, V.; Fadeev, A.; Danilenko, D.; Komissarov, A.; Shestopalov, A.
EPI1839277	HA	Russian Federation	2020-Sep-22	EPI_ISL_739688	A/chicken/Russia_Novosibirsk region/1910-1/2020	Research Institute of Experimental and Clinical Medicine	WHO National Influenza Centre Russian Federation	Sobolev, I.; Sharshov, K.; Dubovitskiy, N.; Alekseev, A.; Leonov, S.; Irza, V.; Fadeev, A.; Danilenko, D.; Komissarov, A.; Shestopalov, A.
EPI1585011	HA	Egypt	2017-May-10	EPI_ISL_389751	A/chicken/Egypt/M14081D/2017		Import from public-domain	Kandeil,A.; Webby,R.; McKenzie,P.; Kayali,G.; Ali,M.A.
EPI1813077	HA	Netherlands	2020-Nov-10	EPI_ISL_641394	A/chicken/Netherlands/20017639-001/2020	Wageningen Bioveterinary Research	Wageningen Bioveterinary Research	Beerens, Nancy; Harders, Frank; Verschuren-Pritz, Sylvia; Roose, Marit; Germeraad, Evelien; Engelsma, Marc; Bossers, Alex; Heutink, Rene
EPI926605	HA	Russian Federation	2016-Oct-10	EPI_ISL_240678	A/domestic duck/Siberia/50K/2016		Research Institute of Experimental and Clinical Medicine	Sharshov, K.A.; Kurskaya, O.G.; Alexeev, A.Y.; Sobolev, I.A.; Alikina, T.Y.; Kabilov, M.R.; Shestopalov, A.M.
EPI682916	HA	China	2015-Jan-01	EPI_ISL_205120	A/duck/Wuhan/JXYFB22/2015		Import from public-domain	Chen,L.-J.; Lin,X.-D.; Guo,W.-P.; Tian,J.-H.; Zhang,Y.-Z.
EPI531456	HA	China	2014-Mar-01	EPI_ISL_162467	A/duck/Guangdong/GD01/2014		Import from public-domain	Shen,H.; Xie,Q.
EPI2009935	HA	Germany	2021-Nov-02	EPI_ISL_11725869	A/domestic duck/Germany-BB/AI06239/2021	Landeslabor Berlin-Brandenburg	Friedrich-Loeffler-Institut
EPI1721424	HA	Hungary	2020-Jan-10	EPI_ISL_419239	A/duck/Hungary/1565_20VIR749-2/2020	National Food Chain Safety Office Veterinary Diagnostic Directorate Laboratory for Molecular Biology	Istituto Zooprofilattico Sperimentale Delle Venezie	Bálint,Ádám;Malik,Péter;Ursu,Krisztina;Bianca,Zecchin;Gianpiero,Zamperin;Ambra,Pastori;Annalisa,Salviato;Alice,Fusaro;Calogero,Terregino
EPI1811680	HA	Russian Federation	2020-Sep-18	EPI_ISL_626649	A/duck/Russian_Federation/Saratov/1578-2/2020	Federal Centre for Animal Health (ARRIAH)	Animal and Plant Health Agency (APHA)
EPI866093	HA	Korea, Republic of	2016-Nov-16	EPI_ISL_239262	A/duck/Korea/ES2/2016(H5N6)		Animal and Plant Quarantine Agency (APQA)
EPI1205176	HA	Vietnam	2017-Jul-23	EPI_ISL_304956	A/duck/Vietnam/QuangBinh/DH130723/2017		Import from public-domain	Pham,H.M.; Pham,H.K.; Nguyen,V.K.
EPI2244218	HA	Denmark	2022-Aug-30	EPI_ISL_16115054	A/common_buzzard/Denmark/08287-1.01/2022	Statens Serum Institute	Statens Serum Institute	Hjulsager,Charlotte; Liang,Yuan
EPI1811564	HA	Germany	2020-Oct-29	EPI_ISL_614399	A/buzzard/Germany-MV/AI02166/2020	Landesamt für Landwirtschaft, Lebensmittelsicherheit und Fischerei (LALLF)	Friedrich-Loeffler-Institut
EPI2073615	HA	Israel	2022-Jan-18	EPI_ISL_13418526	A/Little egret/Israel/172/2022	Kimron Veterinary Institute	Kimron Veterinary Institute	Zuckerman, N.S; Mandelboim,M; Bucris,E; Morad,H; Geva,M; ZilbertzanItay,O; Bar-OrI,I; S.Fratty,I; Berkovitch,A; Lublin,A; Simanov,L; Hadas,R; Farnoushi,Y; Shkoda,I
EPI1944373	HA	Italy	2021-Nov-11	EPI_ISL_7733621	A/seagull/Italy/21VIR9432-2/2021	Istituto Zooprofilattico Sperimentale delle Venezie, EU/OIE/Reference Laboratory and FAO Reference Centre for AI and ND	Istituto Zooprofilattico Sperimentale Delle Venezie	Zecchin, B.; Fusaro, A.; Schivo, A.; Salviato, A.; Palumbo, E.; Milani, A.; Giussani, E.; Pastori, A.; Monne, I.; Terregino, C.
EPI2015077	HA	Denmark	2021-Oct-27	EPI_ISL_11798578	A/greylag_goose/Denmark/24309-1.01/2021-10-27	Statens Serumm Institute	Statens Serum Institute	Charlotte Hjulsager, Yuan Liang
EPI1812367	HA	Netherlands	2020-Oct-28	EPI_ISL_632314	A/greylag goose/Netherlands/20016582-004/2020	Wageningen Bioveterinary Research	Wageningen Bioveterinary Research	Beerens, Nancy; Harders, Frank; Verschuren-Pritz, Sylvia; Roose, Marit; Germeraad, Evelien; Engelsma, Marc; Bossers, Alex; Heutink, Rene
EPI1922851	HA	Denmark	2021-Mar-01	EPI_ISL_5449305	A/barnacle_goose/Denmark/17572-1.01/2021-03-01	Statens Serumm Institute	Statens Serum Institute	Hjulsager, C
EPI1813753	HA	Denmark	2020-Nov-04	EPI_ISL_644824	A/barnacle goose/Denmark/14138-1/2020-11-04(H5N8)	Statens Serumm Institute	Statens Serum Institute	Charlotte,Hjulsager
EPI1811572	HA	Germany	2020-Oct-28	EPI_ISL_614400	A/barnacle goose/Germany-SH/AI02167/2020	Landeslabor Schleswig-Holstein	Friedrich-Loeffler-Institut
EPI2306725	HA	Russian Federation	2022-Aug-17	EPI_ISL_16618959	A/chicken/Rostov-on-Don/6-3V/2022	State Research Center of Virology and Biotechnology (VECTOR)	State Research Center of Virology and Biotechnology (VECTOR)
EPI2306589	HA	Russian Federation	2022-Jul-28	EPI_ISL_16618925	A/chicken/Chelyabinsk/241-5V/2022	State Research Center of Virology and Biotechnology (VECTOR)	State Research Center of Virology and Biotechnology (VECTOR)
EPI1665384	HA	Vietnam	2019-Aug-26	EPI_ISL_404987	A/chicken/Dong Nai/25437VTC/2019	State Research Center of Virology and Biotechnology (VECTOR)	State Research Center of Virology and Biotechnology (VECTOR)
EPI2092545	HA	Russian Federation	2022-May-28	EPI_ISL_13876272	A/chicken/Ryazan/224-1V/2022	Center of Hygiene and Epidemiology in Ryazan Oblast	State Research Center of Virology and Biotechnology (VECTOR)
EPI2306701	HA	Russian Federation	2022-Sep-15	EPI_ISL_16618956	A/chicken/Saratov/245-14V/2022	Center of Hygiene and Epidemiology in Saratov Oblast	State Research Center of Virology and Biotechnology (VECTOR)
EPI2156437	HA	Russian Federation	2022-Jun-16	EPI_ISL_14857059	A/chicken/Kursk/230-15V/2022	Center of Hygiene and Epidemiology in Kursk Oblast	State Research Center of Virology and Biotechnology (VECTOR)
EPI1957993	HA	Russian Federation	2021-Oct-12	EPI_ISL_8769019	A/chicken/Tyumen/47-85V/2021	FBUZ Center of Hygiene and Epidemiology in Tyumen oblast	State Research Center of Virology and Biotechnology (VECTOR)
EPI1812375	HA	Netherlands	2020-Nov-02	EPI_ISL_632315	A/eurasian teal/Netherlands/20016896-013/2020	Wageningen Bioveterinary Research	Wageningen Bioveterinary Research	Beerens, Nancy; Harders, Frank; Verschuren-Pritz, Sylvia; Roose, Marit; Germeraad, Evelien; Engelsma, Marc; Bossers, Alex; Heutink, Rene
EPI2085970	HA	Russian Federation	2022-Feb-01	EPI_ISL_13692626	A/turkey/Stavropol/211-18V/2022	Center of Hygiene and Epidemiology in Stavropol Territory	State Research Center of Virology and Biotechnology (VECTOR)
EPI1937607	HA	Poland	2021-Nov-01	EPI_ISL_6929958	A/turkey/Poland/H1910-T3/2021	National Veterinary Research Institut Poland, PIWet-PIB	National Veterinary Research Institut Poland, PIWet-PIB	E. Swieton, K. Smietanka
EPI1669669	HA	Poland	2019-Dec-30	EPI_ISL_402134	A/turkey/Poland/23/2019	National Veterinary Research Institut Poland, PIWet-PIB	National Veterinary Research Institut Poland, PIWet-PIB	Świętoń E., Śmietanka K.
EPI1812359	HA	Korea, Republic of	2020-Oct-21	EPI_ISL_631824	A/Mandarin duck/Korea/H242/2020	Animal and Plant Quarantine Agency (O-2144)	Animal and Plant Quarantine Agency (S-2158)
EPI2086058	HA	Russian Federation	2022-Mar-14	EPI_ISL_13692638	A/dalmatian pelican/Astrakhan/213-2V/2022	State Research Center of Virology and Biotechnology (VECTOR)	State Research Center of Virology and Biotechnology (VECTOR)
EPI1582749	HA	Egypt	2016-Dec-28	EPI_ISL_388773	A/little grebe/Egypt/1056OP/2016		Import from public-domain	Kandeil,A.; Webby,R.; McKenzie,P.; Kayali,G.; Ali,M.A.
